# Supplementary material for: Omega-3/Omega-6 Long-Chain Fatty Acid Imbalance in Phase I Retinopathy of Prematurity
Source: Nutrients. 2022 Mar 23;14(7):1333. doi: 10.3390/nu14071333 (PMC9002570; doi:10.3390/nu14071333)
Supplement: Supplementary file 1 [file nutrients-14-01333-s001.zip]

Archive with 1 entries (1 files):
- nutrients-1597572-supplementary.pdf
